# Supplementary material for: OXA-48–Producing Uropathogenic Escherichia coli Sequence Type 127, the Netherlands, 2015–2022
Source: Emerg Infect Dis. 2023 Dec;29(12):2563–5. doi: 10.3201/eid2912.231114 (PMC10683799; doi:10.3201/eid2912.231114)
Supplement: Appendix 2 — Sequencing and related data for study of OXA-48–producing uropathogenic Escherichia coli sequence type 127, the Netherlands, 2015–2022. [file 23-1114-Techapp-s2.xlsx]

## Sheet: Appendix 2 Table 1
Article DOI: https://doi.org/10.3201/eid2912.231114
OXA-48–Producing Uropathogenic Escherichia coli Sequence Type 127, The Netherlands, 2015–2022
Appendix 2 Table 1. Short- and long-read sequencing data and chromosome assemblies submitted to NCBI.
BioProject number	OXA-48-producing uropathogenic isolates in the Netherlands between 2015 and 2022
PRJNA980147	ID 980147 - BioProject - NCBI (nih.gov)
	Short-reads					Long-reads circular assembly
	Strain	BioSample		Accession number		Strain	Accession number
	RIVM_C017886	SAMN35621330		SRX20592027		RIVM_C017886	SRR26105793
	RIVM_C019118	SAMN35621331		SRX20592028		RIVM_C019118	SRR26105792
	RIVM_C019384	SAMN35621332		SRX20592034		RIVM_C019384	SRR26105791
	RIVM_C019437	SAMN35621333		SRX20592035		RIVM_C019437	SRR26105790
	RIVM_C019469	SAMN35621334		SRX20592036		RIVM_C019469	SRR26105789
	RIVM_C019658	SAMN35621335		SRX20592037		RIVM_C019658	SRR26105788
	RIVM_C029670	SAMN35621336		SRX20592038		RIVM_C029670	SRR26105787
	RIVM_C036204	SAMN35621337		SRX20592039		RIVM_C036204	SRR26105786
	RIVM_C036779	SAMN35621338		SRX20592040		RIVM_C040348	SRR26105785
	RIVM_C040333	SAMN35621339		SRX20592041		RIVM_C040753	SRR26105784
	RIVM_C040348	SAMN35621340		SRX20592029
	RIVM_C040753	SAMN35621341		SRX20592030
	RIVM_C041820	SAMN35621342		SRX20592031
	RIVM_C044836	SAMN35621343		SRX20592032
	RIVM_C048748	SAMN35621344		SRX20592033
BioProject number	Molecular characteristics of Carbapenemase-producing Enterobacterales in the Netherlands; Results of the 2014-2018 national laboratory surveillance
PRJEB35685	Molecular characteristics of Carbapenemase-produci... (ID 600457) - BioProject - NCBI (nih.gov)
	Strain	BioSample		Accession number
	RIVM_C010629	SAMEA6368093		ERR3712486
	RIVM_C014045	SAMEA6368377		ERR3712770
	RIVM_C016476	SAMEA6368628		ERR3713021
	RIVM_C016925	SAMEA6368694		ERR3713086
	RIVM_C017462	SAMEA6368775		ERR3713167
Circular assemblies	OXA-48-producing uropathogenic isolates in the Netherlands between 2015 and 2022
BioProject number	ID 980147 - BioProject - NCBI (nih.gov)
PRJNA980147	Strain	BioSample		Accession number	Size (bp)	%GC	Unicycler contig status	Species
	RIVM_C017886	SAMN35621330		Being released	5227631	50.44	circular	Escherichia coli
	RIVM_C019118	SAMN35621331		Being released	5086007	50.54	circular	Escherichia coli
	RIVM_C019384	SAMN35621332		Being released	5192168	50.43	circular	Escherichia coli
	RIVM_C019437	SAMN35621333		Being released	5165070	50.44	circular	Escherichia coli
	RIVM_C019469	SAMN35621334		Being released	5220173	50.45	circular	Escherichia coli
	RIVM_C019658	SAMN35621335		Being released	5191412	50.43	circular	Escherichia coli
	RIVM_C029670	SAMN35621336		CP134718	5185030	50.44	circular	Escherichia coli
	RIVM_C036204	SAMN35621337		CP134717	5182390	50.45	circular	Escherichia coli
	RIVM_C040348	SAMN35621340		CP134716	5256457	50.46	circular	Escherichia coli
	RIVM_C040753	SAMN35621341		CP134715	5185808	50.44	circular	Escherichia coli

## Sheet: Appendix 2 Table 2
Appendix 2 Table 1. Number of core genome SNPs difference among 20 OXA-48 E.coli ST127 isolates.
	RIVM_C010629	RIVM_C014045	RIVM_C016476	RIVM_C016925	RIVM_C017462	RIVM_C017886	RIVM_C019118	RIVM_C019384	RIVM_C019437	RIVM_C019469	RIVM_C019658	RIVM_C029670	RIVM_C036204	RIVM_C036779	RIVM_C040333	RIVM_C040348	RIVM_C040753	RIVM_C041820	RIVM_C044836	RIVM_C048748
RIVM_C010629	0	27	15	17	23	16	24	18	28	18	28	29	27	19	25	17	20	29	37	18
RIVM_C014045	27	0	24	26	32	25	33	27	11	27	11	10	36	28	34	26	29	12	22	27
RIVM_C016476	15	24	0	4	20	3	11	5	25	15	25	26	24	6	22	14	7	26	34	15
RIVM_C016925	17	26	4	0	22	5	13	7	27	17	27	28	26	8	24	16	9	28	36	17
RIVM_C017462	23	32	20	22	0	21	29	23	33	23	33	34	32	24	30	22	25	34	42	23
RIVM_C017886	16	25	3	5	21	0	12	6	26	16	26	27	25	7	23	15	8	27	35	16
RIVM_C019118	24	33	11	13	29	12	0	12	34	24	34	35	33	13	31	23	16	35	43	24
RIVM_C019384	18	27	5	7	23	6	12	0	28	18	28	29	27	7	25	17	10	29	37	18
RIVM_C019437	28	11	25	27	33	26	34	28	0	28	12	13	37	29	35	27	30	13	23	28
RIVM_C019469	18	27	15	17	23	16	24	18	28	0	28	29	27	19	25	13	20	29	37	18
RIVM_C019658	28	11	25	27	33	26	34	28	12	28	0	13	37	29	35	27	30	5	23	28
RIVM_C029670	29	10	26	28	34	27	35	29	13	29	13	0	38	30	36	28	31	14	24	29
RIVM_C036204	27	36	24	26	32	25	33	27	37	27	37	38	0	28	34	26	29	38	46	27
RIVM_C036779	19	28	6	8	24	7	13	7	29	19	29	30	28	0	26	18	11	30	38	19
RIVM_C040333	25	34	22	24	30	23	31	25	35	25	35	36	34	26	0	24	27	36	44	25
RIVM_C040348	17	26	14	16	22	15	23	17	27	13	27	28	26	18	24	0	19	28	36	17
RIVM_C040753	20	29	7	9	25	8	16	10	30	20	30	31	29	11	27	19	0	31	39	20
RIVM_C041820	29	12	26	28	34	27	35	29	13	29	5	14	38	30	36	28	31	0	24	29
RIVM_C044836	37	22	34	36	42	35	43	37	23	37	23	24	46	38	44	36	39	24	0	37
RIVM_C048748	18	27	15	17	23	16	24	18	28	18	28	29	27	19	25	17	20	29	37	0

## Sheet: Appendix 2 Table 3
Appendix 2 Table 2, Figure
E. coli ST127 data from Enterobase						wgMLST analysis of 603 internationally retrieved E. coli ST127 isolates in context of the 20 OXA-48 producing E. coli ST127 isolates from the Netherlands																			International isolates that cluster with OXA-48 producing E. coli ST127 from the Netherlands
SRA Accession number	Collection Year	Country	Species	Bio Project ID																					SRA Accession number	Collection Year	Country	Species	Bio Project ID
SRR1314590	2011	United States	Escherichia coli	PRJNA248737																					ERR1981376	2016	Ireland	Escherichia coli	PRJEB19435
SRR1314582	2011	United States	Escherichia coli	PRJNA248737																					ERR8604517	2019	Spain	Escherichia coli	PRJEB50822
SRR1314578	2011	United States	Escherichia coli	PRJNA248737																					SRR11594617	2019	United States	Escherichia coli	PRJNA288601
SRR1314529	2011	United States	Escherichia coli	PRJNA248737
SRR1314454	2011	United States	Escherichia coli	PRJNA248737
SRR1314452	2011	United States	Escherichia coli	PRJNA248737
SRR1314451	2011	United States	Escherichia coli	PRJNA248737
SRR1314407	2011	United States	Escherichia coli	PRJNA248737
SRR1314392	2011	United States	Escherichia coli	PRJNA248737
SRR1314380	2011	United States	Escherichia coli	PRJNA248737
SRR1314374	2011	United States	Escherichia coli	PRJNA248737
SRR1314357	2011	United States	Escherichia coli	PRJNA248737
SRR1314354	2011	United States	Escherichia coli	PRJNA248737
SRR1314351	2011	United States	Escherichia coli	PRJNA248737
SRR1314338	2011	United States	Escherichia coli	PRJNA248737
SRR1231704	2009	Australia	Escherichia coli	PRJNA244290
SRR958564	1996	Sweden	Escherichia coli	PRJNA186286
SRR958511	2006	Denmark	Escherichia coli	PRJNA186265
SRR3345807	2014	United States	Escherichia coli	PRJNA316969
SRR3465509	1999	Singapore	Escherichia coli	PRJNA230969
SRR3545384	2015	United States	Escherichia coli	PRJNA218110
SRR3574241	2016	United Kingdom	Escherichia coli	PRJNA315192
SRR3581327	2015	United Kingdom	Escherichia coli	PRJNA315192
SRR3578974	2015	United Kingdom	Escherichia coli	PRJNA315192
SRR3578806	2015	United Kingdom	Escherichia coli	PRJNA315192
SRR3578642	2016	United Kingdom	Escherichia coli	PRJNA315192
SRR3578629	2015	United Kingdom	Escherichia coli	PRJNA315192
SRR3098923	2010	United States	Escherichia coli	PRJNA290784
SRR3098915	2010	United States	Escherichia coli	PRJNA290784
SRR3098794	2003	United States	Escherichia coli	PRJNA290784
SRR3051010	2011	United Kingdom	Escherichia coli	PRJNA306133
SRR3050953	2010	United Kingdom	Escherichia coli	PRJNA306133
SRR1610067	2010	United States	Escherichia coli	PRJNA261540
SRR1212852	2012	Denmark	Escherichia coli	PRJNA243012
ERR1543484	2015	United Kingdom	Escherichia coli	PRJEB12513
ERR1543453	2015	United Kingdom	Escherichia coli	PRJEB12513
SRR3987645	1992	United States	Escherichia coli	PRJNA230969
SRR3987643	1992	United States	Escherichia coli	PRJNA230969
SRR4067488	2008	Australia	Escherichia coli	PRJNA335932
SRR4184853	2015	United Kingdom	Escherichia coli	PRJNA315192
SRR4263053	1985	United States	Escherichia coli	PRJNA230969
SRR5017485	2015	United Kingdom	Escherichia coli	PRJNA315192
ERR1981376	2016	Ireland	Escherichia coli	PRJEB19435
SRR6463486	1993	United States	Escherichia coli	PRJNA429583
SRR7211957	2015	United Kingdom	Escherichia coli	PRJNA454281
SRR7211963	2015	United Kingdom	Escherichia coli	PRJNA454281
SRR7211968	2015	United Kingdom	Escherichia coli	PRJNA454281
SRR7209046	2017	United Kingdom	Escherichia coli	PRJNA248792
SRR7221255	2017	United Kingdom	Escherichia coli	PRJNA248792
SRR7236573	2017	United Kingdom	Escherichia coli	PRJNA248792
SRR7283674	2017	United Kingdom	Escherichia coli	PRJNA248792
SRR7828688	2017	Australia	Escherichia coli	PRJNA398288
SRR8360112	2017	Sri Lanka	Escherichia coli	PRJNA293225
SRR7304275	1997	United States	Escherichia coli	PRJNA475142
SRR7304278	2000	United States	Escherichia coli	PRJNA475142
SRR7304279	1999	United States	Escherichia coli	PRJNA475142
SRR7304280	2000	United States	Escherichia coli	PRJNA475142
SRR7304281	2000	United States	Escherichia coli	PRJNA475142
SRR7304452	1998	United States	Escherichia coli	PRJNA475142
SRR7304453	1999	United States	Escherichia coli	PRJNA475142
SRR7304454	1999	United States	Escherichia coli	PRJNA475142
SRR7304455	2002	United States	Escherichia coli	PRJNA475142
SRR7304456	1998	United States	Escherichia coli	PRJNA475142
SRR7304457	1998	United States	Escherichia coli	PRJNA475142
SRR7304461	1985	United States	Escherichia coli	PRJNA475142
SRR6111811	2012	United States	Escherichia coli	PRJNA407956
SRR6111835	2012	United States	Escherichia coli	PRJNA407956
SRR6111940	2012	United States	Escherichia coli	PRJNA407956
SRR6111558	2012	United States	Escherichia coli	PRJNA407956
SRR6111676	2012	United States	Escherichia coli	PRJNA407956
SRR6111679	2012	United States	Escherichia coli	PRJNA407956
SRR8533893	2013	Canada	Escherichia coli	PRJNA521038
SRR8533910	2014	Canada	Escherichia coli	PRJNA521038
SRR8533911	2014	Canada	Escherichia coli	PRJNA521038
SRR8533913	2010	Canada	Escherichia coli	PRJNA521038
SRR8533920	2012	Canada	Escherichia coli	PRJNA521038
SRR8533515	2011	Canada	Escherichia coli	PRJNA521038
SRR8533526	2015	Canada	Escherichia coli	PRJNA521038
SRR8533538	2014	Canada	Escherichia coli	PRJNA521038
SRR8533623	2010	Canada	Escherichia coli	PRJNA521038
SRR8533717	2012	Canada	Escherichia coli	PRJNA521038
SRR8533741	2010	Canada	Escherichia coli	PRJNA521038
SRR8533760	2013	Canada	Escherichia coli	PRJNA521038
SRR8533796	2012	Canada	Escherichia coli	PRJNA521038
SRR8533810	2014	Canada	Escherichia coli	PRJNA521038
SRR8533842	2012	Canada	Escherichia coli	PRJNA521038
ERR2935636	2014	Switzerland	Escherichia coli	PRJEB29576
ERR2935619	2014	Switzerland	Escherichia coli	PRJEB29576
ERR2935427	2014	Switzerland	Escherichia coli	PRJEB29576
SRR9050387	2017	Sri Lanka	Escherichia coli	PRJNA293225
SRR9113465	2015	Oman	Escherichia coli	PRJNA544438
ERR3328492	2016	Kenya	Escherichia coli	PRJEB32607
SRR9615884	2016	France	Escherichia coli	PRJNA551371
SRR9615920	2015	France	Escherichia coli	PRJNA551371
SRR9734865	2015	Australia	Escherichia coli	PRJNA529744
SRR9973679	2019	United Kingdom	Escherichia coli	PRJNA315192
SRR10098856	2018	Nigeria	Escherichia coli	PRJNA293225
SRR10126775	2017	Australia	Escherichia coli	PRJNA565795
SRR10126811	2017	Australia	Escherichia coli	PRJNA565795
SRR10127045	2017	Australia	Escherichia coli	PRJNA565795
SRR10198855	2019	United Kingdom	Escherichia coli	PRJNA315192
SRR10286270	2016	New Zealand	Escherichia coli	PRJNA531554
SRR10419814	2019	United Kingdom	Escherichia coli	PRJNA315192
SRR7967901	2013	Australia	Escherichia coli	PRJNA480723
SRR7967904	2015	Australia	Escherichia coli	PRJNA480723
SRR7967918	2014	Australia	Escherichia coli	PRJNA480723
SRR7967849	2014	Australia	Escherichia coli	PRJNA480723
SRR7850962	2015	Malaysia	Escherichia coli	PRJNA488345
SRR7851004	2015	Malaysia	Escherichia coli	PRJNA488345
SRR7851038	2015	Singapore	Escherichia coli	PRJNA488345
SRR7851064	2015	Singapore	Escherichia coli	PRJNA488345
SRR7851123	2015	Singapore	Escherichia coli	PRJNA488345
SRR8541603	2013	Canada	Escherichia coli	PRJNA516477
SRR8541615	2013	Canada	Escherichia coli	PRJNA516477
SRR8541645	2014	Canada	Escherichia coli	PRJNA516477
SRR8541316	2014	Canada	Escherichia coli	PRJNA516477
SRR8541325	2013	Canada	Escherichia coli	PRJNA516477
SRR8541333	2012	Canada	Escherichia coli	PRJNA516477
SRR8541340	2015	Canada	Escherichia coli	PRJNA516477
SRR8541341	2015	Canada	Escherichia coli	PRJNA516477
SRR8541352	2013	Canada	Escherichia coli	PRJNA516477
SRR8541369	2013	Canada	Escherichia coli	PRJNA516477
SRR8541371	2013	Canada	Escherichia coli	PRJNA516477
SRR8541387	2013	Canada	Escherichia coli	PRJNA516477
SRR8541389	2013	Canada	Escherichia coli	PRJNA516477
SRR8541403	2012	Canada	Escherichia coli	PRJNA516477
SRR8541405	2013	Canada	Escherichia coli	PRJNA516477
SRR8541409	2014	Canada	Escherichia coli	PRJNA516477
SRR8541411	2014	Canada	Escherichia coli	PRJNA516477
SRR8541429	2013	Canada	Escherichia coli	PRJNA516477
SRR8541445	2012	Canada	Escherichia coli	PRJNA516477
SRR8541470	2014	Canada	Escherichia coli	PRJNA516477
SRR8541471	2014	Canada	Escherichia coli	PRJNA516477
SRR8541484	2013	Canada	Escherichia coli	PRJNA516477
SRR8541494	2013	Canada	Escherichia coli	PRJNA516477
SRR8541501	2013	Canada	Escherichia coli	PRJNA516477
SRR8541508	2014	Canada	Escherichia coli	PRJNA516477
SRR8541509	2015	Canada	Escherichia coli	PRJNA516477
SRR8541517	2014	Canada	Escherichia coli	PRJNA516477
SRR8541538	2014	Canada	Escherichia coli	PRJNA516477
SRR8541549	2012	Canada	Escherichia coli	PRJNA516477
SRR8541551	2012	Canada	Escherichia coli	PRJNA516477
SRR8541560	2012	Canada	Escherichia coli	PRJNA516477
SRR8541563	2013	Canada	Escherichia coli	PRJNA516477
SRR8541582	2013	Canada	Escherichia coli	PRJNA516477
SRR8541584	2013	Canada	Escherichia coli	PRJNA516477
SRR8541588	2013	Canada	Escherichia coli	PRJNA516477
SRR11094157	2018	Australia	Escherichia coli	PRJNA606985
SRR11281512	2017	United Kingdom	Escherichia coli	PRJNA604975
SRR11281536	2017	United Kingdom	Escherichia coli	PRJNA604975
SRR11354616	2018	China	Escherichia coli	PRJNA613174
SRR11443130	2014	Canada	Escherichia coli	PRJNA556083
SRR11594617	2019	United States	Escherichia coli	PRJNA288601
SRR11046487	2017	United Kingdom	Escherichia coli	PRJNA604910
SRR11046704	2017	United Kingdom	Escherichia coli	PRJNA604910
SRR10906109	2016	United States	Escherichia coli	PRJNA553678
SRR10905721	2015	United States	Escherichia coli	PRJNA553678
SRR10905759	2016	United States	Escherichia coli	PRJNA553678
SRR10905792	2016	United States	Escherichia coli	PRJNA553678
SRR10905450	2015	United States	Escherichia coli	PRJNA553678
SRR10761145	2018	Indonesia	Escherichia coli	PRJNA596854
SRR11495782	2006	Australia	Escherichia coli	PRJNA623470
SRR11495794	2006	Australia	Escherichia coli	PRJNA623470
SRR12206281	2018	Peru	Escherichia coli	PRJNA633873
SRR12206282	2018	Peru	Escherichia coli	PRJNA633873
ERR4342183	2018	Vietnam	Escherichia coli	PRJEB39354
ERR4342169	2017	Vietnam	Escherichia coli	PRJEB39354
SRR12424850	2019	United States	Escherichia coli	PRJNA283914
SRR12508708	2017	United States	Escherichia coli	PRJNA658369
SRR10568323	2011	United States	Escherichia coli	PRJNA592372
SRR10568326	2017	Belgium	Escherichia coli	PRJNA592372
SRR10568341	1995	United States	Escherichia coli	PRJNA592372
SRR10568482	2017	Belgium	Escherichia coli	PRJNA592372
SRR10568483	2011	United States	Escherichia coli	PRJNA592372
SRR12764051	2019	United States	Escherichia coli	PRJNA475751
SRR12769879	2019	United Kingdom	Escherichia coli	PRJNA315192
SRR12795821	2017	United States	Escherichia coli	PRJNA649713
SRR13001386	2020	Nigeria	Escherichia coli	PRJNA293225
SRR13080117	2019	United States	Escherichia coli	PRJNA659498
SRR11347990	2018	Qatar	Escherichia coli	PRJNA599369
SRR11348070	2018	Qatar	Escherichia coli	PRJNA599369
SRR13077418	2016	Singapore	Escherichia coli	PRJNA674942
ERR4013470	2018	Denmark	Escherichia coli	PRJEB37711
ERR4013445	2018	Denmark	Escherichia coli	PRJEB37711
ERR4013441	2018	Denmark	Escherichia coli	PRJEB37711
ERR4013424	2018	Denmark	Escherichia coli	PRJEB37711
ERR4014597	2018	Denmark	Escherichia coli	PRJEB37711
ERR4014360	2018	Denmark	Escherichia coli	PRJEB37711
ERR4014345	2018	Denmark	Escherichia coli	PRJEB37711
ERR4014301	2018	Denmark	Escherichia coli	PRJEB37711
ERR4014171	2018	Denmark	Escherichia coli	PRJEB37711
ERR4014170	2018	Denmark	Escherichia coli	PRJEB37711
ERR4014129	2018	Denmark	Escherichia coli	PRJEB37711
ERR4014119	2018	Denmark	Escherichia coli	PRJEB37711
ERR4014116	2018	Denmark	Escherichia coli	PRJEB37711
ERR4014027	2018	Denmark	Escherichia coli	PRJEB37711
ERR4013977	2018	Denmark	Escherichia coli	PRJEB37711
SRR13450822	2020	United States	Escherichia coli	PRJNA318591
SRR13450823	2020	United States	Escherichia coli	PRJNA318591
ERR5355946	2014	Australia	Escherichia coli	PRJEB42922
ERR5355935	2015	Australia	Escherichia coli	PRJEB42922
ERR5355884	2015	Australia	Escherichia coli	PRJEB42922
ERR5355853	2014	Australia	Escherichia coli	PRJEB42922
ERR5355811	2015	Australia	Escherichia coli	PRJEB42922
ERR5355788	2014	Australia	Escherichia coli	PRJEB42922
ERR5355754	2015	Australia	Escherichia coli	PRJEB42922
ERR5355745	2014	Australia	Escherichia coli	PRJEB42922
SRR11427698	2017	France	Escherichia coli	PRJNA615384
SRR11427700	2017	France	Escherichia coli	PRJNA615384
SRR11427725	2017	France	Escherichia coli	PRJNA615384
SRR11427728	2017	France	Escherichia coli	PRJNA615384
SRR11427741	2017	France	Escherichia coli	PRJNA615384
SRR11427834	2017	France	Escherichia coli	PRJNA615384
SRR11427854	2017	France	Escherichia coli	PRJNA615384
SRR14536096	2019	Russia	Escherichia coli	PRJNA269675
SRR14654489	2011	Australia	Escherichia coli	PRJNA732725
SRR14654490	2011	Australia	Escherichia coli	PRJNA732725
SRR14654491	2011	Australia	Escherichia coli	PRJNA732725
SRR14654492	2011	Australia	Escherichia coli	PRJNA732725
SRR14654493	2009	Australia	Escherichia coli	PRJNA732725
SRR11392828	2015	Vietnam	Escherichia coli	PRJNA614455
SRR14761844	2019	United States	Escherichia coli	PRJNA732585
SRR14761848	2019	United States	Escherichia coli	PRJNA732585
SRR14761903	2020	United States	Escherichia coli	PRJNA732585
SRR14810471	2015	Canada	Escherichia coli	PRJNA736690
SRR15082297	2015	Russia	Escherichia coli	PRJNA269675
SRR15116232	2019	Australia	Escherichia coli	PRJNA529744
SRR15366015	2019	United Kingdom	Escherichia coli	PRJNA315192
SRR15989738	2015	Australia	Escherichia coli	PRJNA764821
SRR14788823	2014	United States	Escherichia coli	PRJNA736958
SRR13687101	2019	Benin	Escherichia coli	PRJNA701417
SRR16250102	2020	United States	Escherichia coli	PRJNA318591
SRR16250114	2020	United States	Escherichia coli	PRJNA318591
SRR16291016	2021	United Kingdom	Escherichia coli	PRJNA315192
SRR16847919	2019	United Kingdom	Escherichia coli	PRJNA778615
SRR16848024	2019	United Kingdom	Escherichia coli	PRJNA778615
SRR16848028	2019	United Kingdom	Escherichia coli	PRJNA778615
SRR16940971	2021	United Kingdom	Escherichia coli	PRJNA315192
SRR16952074	2021	United States	Escherichia coli	PRJNA288601
SRR17311705	2021	United States	Escherichia coli	PRJNA288601
SRR17460857	2019	France	Escherichia coli	PRJNA795027
SRR17518372	2021	United States	Escherichia coli	PRJNA318591
SRR17468345	2021	United States	Escherichia coli	PRJNA318591
SRR17468350	2021	United States	Escherichia coli	PRJNA318591
SRR17468364	2021	United States	Escherichia coli	PRJNA318591
SRR17721488	2021	United States	Escherichia coli	PRJNA288601
SRR17721497	2021	United States	Escherichia coli	PRJNA288601
SRR17830175	2022	United Kingdom	Escherichia coli	PRJNA315192
SRR17883280	2019	Netherlands	Escherichia coli	PRJNA754858
SRR17883329	2019	Netherlands	Escherichia coli	PRJNA754858
SRR17883335	2019	Netherlands	Escherichia coli	PRJNA754858
SRR17892964	2022	United Kingdom	Escherichia coli	PRJNA315192
SRR18031556	2016	United Kingdom	Escherichia coli	PRJNA768622
SRR18178384	2015	United Kingdom	Escherichia coli	PRJNA788733
SRR18206921	2021	United States	Escherichia coli	PRJNA288601
SRR18837615	2022	United States	Escherichia coli	PRJNA288601
SRR18837617	2022	United States	Escherichia coli	PRJNA288601
SRR18837619	2022	United States	Escherichia coli	PRJNA288601
SRR18837636	2022	United States	Escherichia coli	PRJNA288601
SRR18915620	2021	United States	Escherichia coli	PRJNA288601
SRR18915626	2021	United States	Escherichia coli	PRJNA288601
SRR19324822	2022	United Kingdom	Escherichia coli	PRJNA315192
ERR8604517	2019	Spain	Escherichia coli	PRJEB50822
SRR20227912	2022	United States	Escherichia coli	PRJNA288601
ERR8651755	2017	France	Escherichia coli	PRJEB50837
ERR8651746	2017	France	Escherichia coli	PRJEB50837
ERR8651715	2009	France	Escherichia coli	PRJEB50837
ERR8651686	2009	France	Escherichia coli	PRJEB50837
SRR21151735	2020	India	Escherichia coli	PRJNA749142
SRR21284096	2022	United Kingdom	Escherichia coli	PRJNA315192
SRR21413060	2022	United Kingdom	Escherichia coli	PRJNA315192
SRR21525049	2022	United Kingdom	Escherichia coli	PRJNA315192
SRR21537778	2020	Australia	Escherichia coli	PRJNA877287
ERR9419997	2019	Armenia	Escherichia coli	PRJEB51925
ERR9419996	2019	Armenia	Escherichia coli	PRJEB51925
ERR9419995	2019	Armenia	Escherichia coli	PRJEB51925
ERR9419994	2019	Armenia	Escherichia coli	PRJEB51925
SRR21826548	2019	United States	Escherichia coli	PRJNA809394
SRR21826557	2019	United States	Escherichia coli	PRJNA809394
SRR21826568	2019	United States	Escherichia coli	PRJNA809394
SRR21826594	2019	United States	Escherichia coli	PRJNA809394
SRR21826596	2019	United States	Escherichia coli	PRJNA809394
SRR21826599	2019	United States	Escherichia coli	PRJNA809394
SRR21826604	2019	United States	Escherichia coli	PRJNA809394
SRR21826621	2019	United States	Escherichia coli	PRJNA809394
SRR21826622	2019	United States	Escherichia coli	PRJNA809394
SRR21826633	2019	United States	Escherichia coli	PRJNA809394
SRR21826642	2019	United States	Escherichia coli	PRJNA809394
SRR21826667	2019	United States	Escherichia coli	PRJNA809394
SRR21826694	2019	United States	Escherichia coli	PRJNA809394
SRR21826731	2019	United States	Escherichia coli	PRJNA809394
SRR21826777	2019	United States	Escherichia coli	PRJNA809394
SRR21826791	2019	United States	Escherichia coli	PRJNA809394
SRR21826806	2019	United States	Escherichia coli	PRJNA809394
SRR21826808	2019	United States	Escherichia coli	PRJNA809394
SRR21826810	2019	United States	Escherichia coli	PRJNA809394
SRR21835406	2019	United States	Escherichia coli	PRJNA809394
SRR21835421	2019	United States	Escherichia coli	PRJNA809394
SRR21835438	2019	United States	Escherichia coli	PRJNA809394
SRR21835441	2019	United States	Escherichia coli	PRJNA809394
SRR21835446	2019	United States	Escherichia coli	PRJNA809394
SRR21835497	2020	United States	Escherichia coli	PRJNA809394
SRR21835502	2019	United States	Escherichia coli	PRJNA809394
SRR21835529	2019	United States	Escherichia coli	PRJNA809394
SRR21835532	2019	United States	Escherichia coli	PRJNA809394
SRR21835545	2020	United States	Escherichia coli	PRJNA809394
SRR21835551	2020	United States	Escherichia coli	PRJNA809394
SRR21835565	2019	United States	Escherichia coli	PRJNA809394
SRR21835599	2019	United States	Escherichia coli	PRJNA809394
SRR21835604	2019	United States	Escherichia coli	PRJNA809394
SRR21835615	2019	United States	Escherichia coli	PRJNA809394
SRR21835629	2019	United States	Escherichia coli	PRJNA809394
SRR21835641	2019	United States	Escherichia coli	PRJNA809394
SRR21835667	2019	United States	Escherichia coli	PRJNA809394
SRR21835684	2019	United States	Escherichia coli	PRJNA809394
SRR21849181	2020	United States	Escherichia coli	PRJNA809394
SRR21849198	2020	United States	Escherichia coli	PRJNA809394
SRR21849215	2020	United States	Escherichia coli	PRJNA809394
SRR21849224	2020	United States	Escherichia coli	PRJNA809394
SRR21849225	2020	United States	Escherichia coli	PRJNA809394
SRR21849252	2020	United States	Escherichia coli	PRJNA809394
SRR21849257	2020	United States	Escherichia coli	PRJNA809394
SRR21849264	2020	United States	Escherichia coli	PRJNA809394
SRR21849279	2020	United States	Escherichia coli	PRJNA809394
SRR21849286	2020	United States	Escherichia coli	PRJNA809394
SRR21849287	2020	United States	Escherichia coli	PRJNA809394
SRR21849347	2020	United States	Escherichia coli	PRJNA809394
SRR21849353	2020	United States	Escherichia coli	PRJNA809394
SRR21849363	2020	United States	Escherichia coli	PRJNA809394
SRR21849373	2020	United States	Escherichia coli	PRJNA809394
SRR21849381	2020	United States	Escherichia coli	PRJNA809394
SRR21849402	2020	United States	Escherichia coli	PRJNA809394
SRR21849413	2020	United States	Escherichia coli	PRJNA809394
SRR21849420	2020	United States	Escherichia coli	PRJNA809394
SRR21849425	2020	United States	Escherichia coli	PRJNA809394
SRR21847729	2020	United States	Escherichia coli	PRJNA809394
SRR21847756	2020	United States	Escherichia coli	PRJNA809394
SRR21847771	2020	United States	Escherichia coli	PRJNA809394
SRR21847802	2020	United States	Escherichia coli	PRJNA809394
SRR21847825	2020	United States	Escherichia coli	PRJNA809394
SRR21847828	2020	United States	Escherichia coli	PRJNA809394
SRR21847842	2020	United States	Escherichia coli	PRJNA809394
SRR21847889	2020	United States	Escherichia coli	PRJNA809394
SRR21847890	2020	United States	Escherichia coli	PRJNA809394
SRR21847891	2020	United States	Escherichia coli	PRJNA809394
SRR21847894	2020	United States	Escherichia coli	PRJNA809394
SRR21847898	2020	United States	Escherichia coli	PRJNA809394
SRR21847908	2020	United States	Escherichia coli	PRJNA809394
SRR21847917	2020	United States	Escherichia coli	PRJNA809394
SRR21847954	2020	United States	Escherichia coli	PRJNA809394
SRR21847962	2020	United States	Escherichia coli	PRJNA809394
SRR21848002	2020	United States	Escherichia coli	PRJNA809394
SRR21848011	2020	United States	Escherichia coli	PRJNA809394
SRR21846591	2020	United States	Escherichia coli	PRJNA809394
SRR21846592	2020	United States	Escherichia coli	PRJNA809394
SRR21846603	2020	United States	Escherichia coli	PRJNA809394
SRR21846619	2020	United States	Escherichia coli	PRJNA809394
SRR21846626	2020	United States	Escherichia coli	PRJNA809394
SRR21846656	2020	United States	Escherichia coli	PRJNA809394
SRR21846689	2020	United States	Escherichia coli	PRJNA809394
SRR21846744	2020	United States	Escherichia coli	PRJNA809394
SRR21846746	2020	United States	Escherichia coli	PRJNA809394
SRR21846752	2020	United States	Escherichia coli	PRJNA809394
SRR21846753	2020	United States	Escherichia coli	PRJNA809394
SRR21846759	2020	United States	Escherichia coli	PRJNA809394
SRR21846766	2020	United States	Escherichia coli	PRJNA809394
SRR21846771	2020	United States	Escherichia coli	PRJNA809394
SRR21846787	2020	United States	Escherichia coli	PRJNA809394
SRR21846802	2020	United States	Escherichia coli	PRJNA809394
SRR21846808	2020	United States	Escherichia coli	PRJNA809394
SRR21846826	2020	United States	Escherichia coli	PRJNA809394
SRR21846833	2020	United States	Escherichia coli	PRJNA809394
SRR21846835	2020	United States	Escherichia coli	PRJNA809394
SRR21846840	2020	United States	Escherichia coli	PRJNA809394
SRR21844344	2020	United States	Escherichia coli	PRJNA809394
SRR21844356	2020	United States	Escherichia coli	PRJNA809394
SRR21844378	2020	United States	Escherichia coli	PRJNA809394
SRR21844385	2020	United States	Escherichia coli	PRJNA809394
SRR21844390	2020	United States	Escherichia coli	PRJNA809394
SRR21844471	2020	United States	Escherichia coli	PRJNA809394
SRR21844519	2020	United States	Escherichia coli	PRJNA809394
SRR21844535	2020	United States	Escherichia coli	PRJNA809394
SRR21844540	2020	United States	Escherichia coli	PRJNA809394
SRR21844568	2020	United States	Escherichia coli	PRJNA809394
SRR21844590	2020	United States	Escherichia coli	PRJNA809394
SRR21844595	2020	United States	Escherichia coli	PRJNA809394
SRR21844636	2020	United States	Escherichia coli	PRJNA809394
SRR21844638	2020	United States	Escherichia coli	PRJNA809394
SRR21839775	2020	United States	Escherichia coli	PRJNA809394
SRR21839782	2020	United States	Escherichia coli	PRJNA809394
SRR21839805	2020	United States	Escherichia coli	PRJNA809394
SRR21839812	2020	United States	Escherichia coli	PRJNA809394
SRR21839832	2020	United States	Escherichia coli	PRJNA809394
SRR21839837	2020	United States	Escherichia coli	PRJNA809394
SRR21839859	2020	United States	Escherichia coli	PRJNA809394
SRR21839863	2020	United States	Escherichia coli	PRJNA809394
SRR21839869	2020	United States	Escherichia coli	PRJNA809394
SRR21839871	2020	United States	Escherichia coli	PRJNA809394
SRR21839872	2020	United States	Escherichia coli	PRJNA809394
SRR21839890	2020	United States	Escherichia coli	PRJNA809394
SRR21839916	2020	United States	Escherichia coli	PRJNA809394
SRR21839932	2020	United States	Escherichia coli	PRJNA809394
SRR21839971	2020	United States	Escherichia coli	PRJNA809394
SRR21839973	2020	United States	Escherichia coli	PRJNA809394
SRR21839975	2020	United States	Escherichia coli	PRJNA809394
SRR21839977	2020	United States	Escherichia coli	PRJNA809394
SRR21840016	2020	United States	Escherichia coli	PRJNA809394
SRR21840025	2020	United States	Escherichia coli	PRJNA809394
SRR21840027	2020	United States	Escherichia coli	PRJNA809394
SRR21840042	2020	United States	Escherichia coli	PRJNA809394
SRR21840049	2020	United States	Escherichia coli	PRJNA809394
SRR21840050	2020	United States	Escherichia coli	PRJNA809394
SRR21840056	2020	United States	Escherichia coli	PRJNA809394
SRR21840057	2020	United States	Escherichia coli	PRJNA809394
SRR21840066	2020	United States	Escherichia coli	PRJNA809394
SRR21903520	2022	United States	Escherichia coli	PRJNA288601
SRR21951716	2019	United States	Escherichia coli	PRJNA891712
SRR21951800	2019	United States	Escherichia coli	PRJNA891712
SRR21883713	2017	Australia	Escherichia coli	PRJNA857526
SRR21990046	2021	United Kingdom	Escherichia coli	PRJNA805266
SRR22016582	2022	United Kingdom	Escherichia coli	PRJNA315192
ERR10441561	2020	Croatia	Escherichia coli	PRJEB56918
ERR10441294	2020	Canada	Escherichia coli	PRJEB56918
ERR10441159	2020	Burkina Faso	Escherichia coli	PRJEB56918
ERR10438894	2020	Nigeria	Escherichia coli	PRJEB56918
ERR10438859	2020	Nigeria	Escherichia coli	PRJEB56918
ERR10438763	2020	New Zealand	Escherichia coli	PRJEB56918
ERR10438755	2020	New Zealand	Escherichia coli	PRJEB56918
ERR10438752	2020	New Zealand	Escherichia coli	PRJEB56918
ERR10438674	2020	Lithuania	Escherichia coli	PRJEB56918
ERR10438606	2020	Italy	Escherichia coli	PRJEB56918
ERR10438447	2020	Hungary	Escherichia coli	PRJEB56918
ERR10438004	2020	Ghana	Escherichia coli	PRJEB56918
ERR10437991	2020	Ghana	Escherichia coli	PRJEB56918
ERR10437946	2020	Ghana	Escherichia coli	PRJEB56918
ERR10437933	2020	Ghana	Escherichia coli	PRJEB56918
ERR10437558	2020	France	Escherichia coli	PRJEB56918
ERR10432425	2020	Spain	Escherichia coli	PRJEB56918
ERR10431422	2020	Norway	Escherichia coli	PRJEB56918
ERR10430851	2020	Australia	Escherichia coli	PRJEB56918
ERR10430725	2020	Australia	Escherichia coli	PRJEB56918
ERR4138828	2017	United Kingdom	Escherichia coli	PRJEB12513
ERR4138940	2017	United Kingdom	Escherichia coli	PRJEB12513
ERR4138930	2017	United Kingdom	Escherichia coli	PRJEB12513
ERR4138911	2017	United Kingdom	Escherichia coli	PRJEB12513
ERR4138883	2017	United Kingdom	Escherichia coli	PRJEB12513
ERR4138868	2017	United Kingdom	Escherichia coli	PRJEB12513
ERR4162063	2017	United Kingdom	Escherichia coli	PRJEB12513
ERR4162057	2017	United Kingdom	Escherichia coli	PRJEB12513
ERR4139018	2017	United Kingdom	Escherichia coli	PRJEB12513
ERR4139007	2017	United Kingdom	Escherichia coli	PRJEB12513
ERR4139000	2017	United Kingdom	Escherichia coli	PRJEB12513
ERR4138963	2017	United Kingdom	Escherichia coli	PRJEB12513
ERR4162175	2017	United Kingdom	Escherichia coli	PRJEB12513
ERR4162164	2017	United Kingdom	Escherichia coli	PRJEB12513
SRR22398225	2022	United States	Escherichia coli	PRJNA288601
SRR22509206	2022	United States	Escherichia coli	PRJNA288601
SRR22520712	2022	United Kingdom	Escherichia coli	PRJNA315192
SRR22746934	2022	United States	Escherichia coli	PRJNA288601
ERR10177546	2018	Switzerland	Escherichia coli	PRJEB55855
ERR10177540	2018	Switzerland	Escherichia coli	PRJEB55855
ERR10177520	2019	Switzerland	Escherichia coli	PRJEB55855
ERR10177518	2019	Switzerland	Escherichia coli	PRJEB55855
ERR10177517	2019	Switzerland	Escherichia coli	PRJEB55855
ERR10177513	2019	Switzerland	Escherichia coli	PRJEB55855
ERR10177504	2018	Switzerland	Escherichia coli	PRJEB55855
ERR10177418	2019	Switzerland	Escherichia coli	PRJEB55855
ERR10177361	2019	Switzerland	Escherichia coli	PRJEB55855
ERR10177316	2019	Switzerland	Escherichia coli	PRJEB55855
ERR10177292	2019	Switzerland	Escherichia coli	PRJEB55855
ERR10177280	2019	Switzerland	Escherichia coli	PRJEB55855
ERR10177273	2018	Switzerland	Escherichia coli	PRJEB55855
ERR10177271	2019	Switzerland	Escherichia coli	PRJEB55855
ERR10177245	2019	Switzerland	Escherichia coli	PRJEB55855
ERR10177214	2019	Switzerland	Escherichia coli	PRJEB55855
ERR10177159	2019	Switzerland	Escherichia coli	PRJEB55855
ERR10177106	2019	Switzerland	Escherichia coli	PRJEB55855
ERR10177105	2019	Switzerland	Escherichia coli	PRJEB55855
ERR10177066	2018	Switzerland	Escherichia coli	PRJEB55855
ERR10177027	2019	Switzerland	Escherichia coli	PRJEB55855
ERR10176985	2020	Switzerland	Escherichia coli	PRJEB55855
ERR10176972	2020	Switzerland	Escherichia coli	PRJEB55855
ERR10176965	2020	Switzerland	Escherichia coli	PRJEB55855
ERR10176939	2020	Switzerland	Escherichia coli	PRJEB55855
ERR10176906	2020	Switzerland	Escherichia coli	PRJEB55855
ERR10176821	2018	Switzerland	Escherichia coli	PRJEB55855
ERR10176817	2018	Switzerland	Escherichia coli	PRJEB55855
ERR10176719	2018	Switzerland	Escherichia coli	PRJEB55855
ERR10176704	2019	Switzerland	Escherichia coli	PRJEB55855
ERR10176678	2018	Switzerland	Escherichia coli	PRJEB55855
ERR10176597	2020	Switzerland	Escherichia coli	PRJEB55855
ERR10176574	2018	Switzerland	Escherichia coli	PRJEB55855
ERR10176573	2018	Switzerland	Escherichia coli	PRJEB55855
ERR10176558	2018	Switzerland	Escherichia coli	PRJEB55855
ERR10176516	2018	Switzerland	Escherichia coli	PRJEB55855
SRR22822880	2021	India	Escherichia coli	PRJNA749142
SRR22822894	2021	India	Escherichia coli	PRJNA749142
SRR23037578	2020	United States	Escherichia coli	PRJNA919072
SRR23037600	2019	United States	Escherichia coli	PRJNA919072
SRR23103605	2019	United States	Escherichia coli	PRJNA924840
SRR23103608	2019	United States	Escherichia coli	PRJNA924840
SRR23103631	2019	United States	Escherichia coli	PRJNA924840
SRR23103651	2019	United States	Escherichia coli	PRJNA924840
SRR23103652	2019	United States	Escherichia coli	PRJNA924840
SRR23103680	2019	United States	Escherichia coli	PRJNA924840
ERR11147572	2021	United Kingdom	Escherichia coli	PRJEB60854
ERR11147541	2021	United Kingdom	Escherichia coli	PRJEB60854
ERR11147449	2021	United Kingdom	Escherichia coli	PRJEB60854
ERR11147417	2021	United Kingdom	Escherichia coli	PRJEB60854
ERR11147403	2020	United Kingdom	Escherichia coli	PRJEB60854
SRR24204280	2022	Cambodia	Escherichia coli	PRJNA945449
SRR24210228	2018	China	Escherichia coli	PRJNA931432
DRR386197	2019	Japan	Escherichia coli	PRJDB10842
DRR390991	2019	Japan	Escherichia coli	PRJDB10842
DRR390157	2019	Japan	Escherichia coli	PRJDB10842
DRR388504	2019	Japan	Escherichia coli	PRJDB10842
DRR388328	2019	Japan	Escherichia coli	PRJDB10842
DRR388321	2019	Japan	Escherichia coli	PRJDB10842
DRR388042	2020	Japan	Escherichia coli	PRJDB10842
DRR388031	2020	Japan	Escherichia coli	PRJDB10842
DRR388026	2020	Japan	Escherichia coli	PRJDB10842
DRR387800	2019	Japan	Escherichia coli	PRJDB10842
DRR388965	2020	Japan	Escherichia coli	PRJDB10842
DRR388580	2020	Japan	Escherichia coli	PRJDB10842
DRR388189	2019	Japan	Escherichia coli	PRJDB10842
DRR390507	2020	Japan	Escherichia coli	PRJDB10842
DRR391013	2019	Japan	Escherichia coli	PRJDB10842
DRR390997	2019	Japan	Escherichia coli	PRJDB10842
DRR388335	2019	Japan	Escherichia coli	PRJDB10842
DRR387884	2020	Japan	Escherichia coli	PRJDB10842
DRR387372	2019	Japan	Escherichia coli	PRJDB10842
DRR387101	2019	Japan	Escherichia coli	PRJDB10842
DRR386419	2019	Japan	Escherichia coli	PRJDB10842
DRR386228	2020	Japan	Escherichia coli	PRJDB10842
DRR388366	2020	Japan	Escherichia coli	PRJDB10842
DRR387739	2019	Japan	Escherichia coli	PRJDB10842
DRR387168	2019	Japan	Escherichia coli	PRJDB10842
DRR386787	2019	Japan	Escherichia coli	PRJDB10842
DRR386494	2019	Japan	Escherichia coli	PRJDB10842
DRR390970	2019	Japan	Escherichia coli	PRJDB10842
SRR24437896	2019	United States	Escherichia coli	PRJNA288601
SRR24962351	2021	Australia	Escherichia coli	PRJNA982891
SRR25145620	2018	United States	Escherichia coli	PRJNA970254
SRR25145729	2017	United States	Escherichia coli	PRJNA970254
SRR25145162	2018	United States	Escherichia coli	PRJNA970254
SRR25145168	2018	United States	Escherichia coli	PRJNA970254
SRR25145208	2018	United States	Escherichia coli	PRJNA970254
SRR25145248	2018	United States	Escherichia coli	PRJNA970254
SRR25145334	2018	United States	Escherichia coli	PRJNA970254
SRR25145352	2017	United States	Escherichia coli	PRJNA970254
SRR25145353	2017	United States	Escherichia coli	PRJNA970254
SRR25145355	2017	United States	Escherichia coli	PRJNA970254
SRR25229482	2019	United States	Escherichia coli	PRJNA819016
SRR25237003	2019	United States	Escherichia coli	PRJNA819016
SRR25438453	2022	United States	Escherichia coli	PRJNA278886
SRR25438557	2022	United States	Escherichia coli	PRJNA278886
SRR6106327	2012	United States	Escherichia coli	PRJNA407956
SRR6106332	2012	United States	Escherichia coli	PRJNA407956
SRR6106369	2012	United States	Escherichia coli	PRJNA407956
SRR6106379	2012	United States	Escherichia coli	PRJNA407956
SRR6106382	2012	United States	Escherichia coli	PRJNA407956
SRR6106391	2012	United States	Escherichia coli	PRJNA407956
SRR6106392	2012	United States	Escherichia coli	PRJNA407956
SRR6106454	2012	United States	Escherichia coli	PRJNA407956
SRR6106457	2012	United States	Escherichia coli	PRJNA407956
SRR6106461	2012	United States	Escherichia coli	PRJNA407956
SRR6106549	2012	United States	Escherichia coli	PRJNA407956
SRR6106571	2012	United States	Escherichia coli	PRJNA407956
SRR6106578	2012	United States	Escherichia coli	PRJNA407956
SRR6106621	2012	United States	Escherichia coli	PRJNA407956
SRR6106640	2012	United States	Escherichia coli	PRJNA407956
SRR6106644	2012	United States	Escherichia coli	PRJNA407956
SRR6106607	2012	United States	Escherichia coli	PRJNA407956
SRR6106608	2012	United States	Escherichia coli	PRJNA407956
SRR6068454	2012	United States	Escherichia coli	PRJNA407956
SRR6067997	2012	United States	Escherichia coli	PRJNA407956
SRR6067998	2012	United States	Escherichia coli	PRJNA407956
SRR6068001	2012	United States	Escherichia coli	PRJNA407956
SRR6068040	2012	United States	Escherichia coli	PRJNA407956
SRR6068466	2012	United States	Escherichia coli	PRJNA407956
SRR6068468	2012	United States	Escherichia coli	PRJNA407956
SRR6068469	2012	United States	Escherichia coli	PRJNA407956
SRR6068486	2012	United States	Escherichia coli	PRJNA407956
SRR6068531	2012	United States	Escherichia coli	PRJNA407956
SRR6068538	2012	United States	Escherichia coli	PRJNA407956
SRR6068539	2012	United States	Escherichia coli	PRJNA407956
SRR6068595	2012	United States	Escherichia coli	PRJNA407956
SRR6068601	2012	United States	Escherichia coli	PRJNA407956
SRR6068603	2012	United States	Escherichia coli	PRJNA407956
SRR6068618	2012	United States	Escherichia coli	PRJNA407956
SRR6068634	2012	United States	Escherichia coli	PRJNA407956
SRR6068641	2012	United States	Escherichia coli	PRJNA407956
SRR6068645	2012	United States	Escherichia coli	PRJNA407956
SRR6068668	2012	United States	Escherichia coli	PRJNA407956
SRR6068680	2012	United States	Escherichia coli	PRJNA407956
SRR6068683	2012	United States	Escherichia coli	PRJNA407956
SRR6068687	2012	United States	Escherichia coli	PRJNA407956
SRR6068699	2012	United States	Escherichia coli	PRJNA407956
SRR6068768	2012	United States	Escherichia coli	PRJNA407956
SRR6068772	2012	United States	Escherichia coli	PRJNA407956
SRR6068721	2012	United States	Escherichia coli	PRJNA407956
SRR6068830	2012	United States	Escherichia coli	PRJNA407956
SRR25828948	2021	Cambodia	Escherichia coli	PRJNA945449

## Sheet: Appendix 2 Table 4
Appendix 2 Table 4. Insertion sites of blaOXA-48 in 10 out of 20 closed and circular E.coli ST127 chromosomes.
	Strain	Chromosome	Chromosome Size (bp)	%GC	blaOXA-48 start relative to dnaA (bp)	Genes left from insertion	Genes right from insertion
	RIVM_C017886	cRIVM_C017886	5227631	50.44	4003811	acyl-CoA dehydrogenase FadE, Ivy family C-type lysozyme inhibitor,2-oxoglutaramate amidase, integrating conjugative element protein	peptidase C39
	RIVM_C019118	cRIVM_C019118	5086007	50.54	3939883	acyl-CoA dehydrogenase FadE, Ivy family C-type lysozyme inhibitor,2-oxoglutaramate amidase, integrating conjugative element protein	peptidase C39
	RIVM_C019384	cRIVM_C019384	5192168	50.43	3968348	acyl-CoA dehydrogenase FadE, Ivy family C-type lysozyme inhibitor,2-oxoglutaramate amidase, integrating conjugative element protein	peptidase C39
	RIVM_C019437	cRIVM_C019437	5165070	50.44	3884417	cobalamin biosynthesis protein CobW	SfaYHSG
	RIVM_C019469	cRIVM_C019469	5220173	50.45	4000159	acyl-CoA dehydrogenase FadE, Ivy family C-type lysozyme inhibitor,2-oxoglutaramate amidase, integrating conjugative element protein	DUF2169 domain-containing protein
	RIVM_C019658	cRIVM_C019658	5191412	50.43	3910758	IroCDEN	SfaYHSG
	RIVM_C029670	cRIVM_C029670	5185030	50.44	3902417	IroCDEN	SfaYHSG
	RIVM_C036204	cRIVM_C036204	5182390	50.45	3958444	acyl-CoA dehydrogenase FadE, Ivy family C-type lysozyme inhibitor,2-oxoglutaramate amidase, integrating conjugative element protein	peptidase C39
	RIVM_C040348	cRIVM_C040348	5256457	50.46	4032631	acyl-CoA dehydrogenase FadE, Ivy family C-type lysozyme inhibitor,2-oxoglutaramate amidase, integrating conjugative element protein	peptidase C39
	RIVM_C040753	cRIVM_C040753	5185808	50.44	3961989	acyl-CoA dehydrogenase FadE, Ivy family C-type lysozyme inhibitor,2-oxoglutaramate amidase, integrating conjugative element protein	peptidase C39

## Sheet: Appendix 2 Table 5
Appendix 2 Table 5. Putative uropathogenicity factors present in the OXA-48 E.coli ST127 isolates.
PUF	Gene codes for:
chuA	Heme binding
cnf1	cytotoxic necrotizing factor 1 (toxin), associated with urinary tract infections
feoB	Iron receptor
fimH	Adhesin, binding mannosylated uroplakins, lining the superficial bladder epithelium.
fyuA	Yersiniabactin receptor (siderophore)
hek	Adhesin to and invasion of epithelial cells, agglutination of red blood cells
hlyA	Hemolysin (toxin)
iroN	Siderophore receptor, associated with sepsis
irp2	Iron-scavenging
malX	Marker for pathogenicity-associated island
ompT	Outer membrane endoprotease, cleavage of proteins in environment
papgII	Adhesin, associated with enhanced virulence
papgIII	Adhesin, associated with same-strain recurrence
sfaH	S fimbrial adhesion
sitA	Periplasmic binding protein
tsH	Temperature-sensitive hemagglutinin autotransporter
usp	Escherichia coli uropathogenic-specific protein, genotoxin, associated with pyelonephritis and urosepsis
vat	Vacuolating toxin
